# Supplementary material for: A new approach to measuring absolute pitch on a psychometric theory of isolated pitch perception: Is it disentangling specific groups or capturing a continuous ability?
Source: PLoS One. 2021 Feb 22;16(2):e0247473. doi: 10.1371/journal.pone.0247473 (PMC7899369; doi:10.1371/journal.pone.0247473)
Supplement: S1 Data — (XLSX) [file pone.0247473.s001.xlsx]

## Sheet: Planilha1
Subjects	University	Gender	Age	aia_p	aia_i	aib_p	aib_i	aic_p	aic_i	aid_p	aid_i	aie_p	aie_i	aif_p	aif_i	aig_p	aig_i	aih_p	aih_i	aii_p	aii_i	aij_p	aij_i	s_aip	s_aii
783	4	2	19	0	0	1	1	0	1	0	0	0	0	0	0	0	0	0	0	0	1	0	1	1	4
782	4	1	-9	0	1	0	0	0	0	0	0	0	0	1	1	0	0	0	0	0	0	0	0	1	2
781	4	1	17	0	1	0	0	0	0	0	0	0	0	0	0	0	0	0	1	0	0	0	1	0	3
780	4	2	19	1	1	0	0	0	0	0	0	0	0	0	0	0	0	0	0	0	0	1	1	2	2
779	4	2	23	0	1	0	0	0	0	0	0	0	0	1	1	0	0	0	0	0	1	0	0	1	3
778	4	2	-9	0	0	0	0	0	0	1	1	0	0	1	1	0	0	0	0	0	1	1	1	3	4
777	4	1	19	0	0	0	0	0	0	0	0	1	1	0	0	0	0	0	0	0	1	0	0	1	2
776	4	1	19	0	1	1	1	0	0	0	0	0	0	0	0	0	0	0	0	1	1	1	1	3	4
775	4	2	25	0	1	0	1	0	0	0	0	0	0	1	1	0	1	0	0	0	1	0	1	1	6
774	4	2	19	0	0	0	0	0	0	1	1	1	1	0	0	0	0	0	0	0	0	0	0	2	2
773	4	2	24	0	0	0	0	0	1	0	0	0	0	0	0	0	0	0	0	0	0	0	0	0	1
772	4	2	24	0	1	0	0	0	0	0	0	1	1	0	0	0	0	0	0	0	0	0	0	1	2
771	4	1	-9	0	0	1	1	0	1	0	0	0	0	0	0	0	0	1	1	0	1	0	0	2	4
770	4	2	-9	0	0	1	1	0	0	0	0	0	0	0	0	0	0	1	1	0	0	0	1	2	3
769	4	2	43	0	0	1	1	0	0	0	0	1	1	0	0	0	0	0	0	0	1	0	0	2	3
768	4	-9	-9	0	1	0	0	0	0	0	0	1	1	0	0	0	1	0	0	0	0	0	0	1	3
767	4	2	19	0	1	0	1	0	0	0	0	1	1	1	1	0	0	0	0	0	1	1	1	3	6
766	4	1	21	0	0	0	1	0	0	0	0	0	0	0	0	0	0	1	1	0	0	0	0	1	2
765	4	1	-9	0	0	0	0	0	0	0	0	0	0	0	0	1	1	0	0	0	1	0	0	1	2
764	4	1	18	0	1	1	1	0	0	1	1	1	1	1	1	1	1	1	1	0	0	0	1	6	8
763	4	1	17	0	1	0	0	0	0	1	1	1	1	1	1	0	0	0	0	0	0	0	0	3	4
762	4	1	19	0	0	0	0	0	0	0	0	1	1	1	1	0	0	0	0	0	0	0	0	2	2
761	4	2	18	0	0	0	0	0	1	0	0	0	0	0	0	0	0	0	0	0	0	0	0	0	1
760	4	1	24	0	0	1	1	0	0	0	0	0	0	0	0	0	0	0	0	0	0	0	1	1	2
759	4	2	19	0	1	1	1	0	0	1	1	1	1	1	1	1	1	1	1	1	1	1	1	8	9
758	4	1	20	0	1	0	0	0	0	0	0	1	1	0	0	0	0	0	0	0	0	0	0	1	2
757	4	1	19	0	0	0	1	0	0	1	1	0	0	0	0	0	0	0	0	0	1	0	0	1	3
756	4	2	20	0	0	0	0	0	0	0	0	1	1	0	0	0	1	0	0	0	0	0	0	1	2
755	4	1	19	0	1	1	1	0	0	0	0	0	0	0	0	0	0	0	0	0	0	0	0	1	2
754	4	2	18	0	0	1	1	0	0	0	0	0	0	0	0	0	0	0	0	0	0	0	1	1	2
753	4	2	19	0	0	1	1	0	0	0	0	1	1	0	0	0	0	0	1	0	0	0	1	2	4
752	4	2	19	1	1	0	1	0	1	1	1	1	1	1	1	0	0	1	1	0	1	0	1	5	9
751	4	1	23	0	0	0	1	0	0	0	0	0	0	0	0	0	1	0	1	0	0	0	0	0	3
750	4	2	18	0	1	1	1	0	0	0	0	0	1	1	1	0	0	0	0	0	0	0	1	2	5
749	4	2	18	0	0	1	1	0	1	0	0	0	1	0	0	0	0	0	1	0	0	0	1	1	5
748	4	2	29	0	0	0	0	0	0	0	0	1	1	0	0	0	0	0	1	0	0	0	0	1	2
747	4	1	20	0	1	0	0	0	1	0	1	0	1	0	0	0	0	0	1	0	0	0	1	0	6
746	4	1	19	0	1	0	0	0	0	0	0	0	0	0	0	0	0	0	0	0	1	0	1	0	3
745	4	1	31	0	0	0	0	0	1	0	0	1	1	0	0	1	1	1	1	0	1	0	0	3	5
744	4	1	20	0	1	0	1	0	1	1	1	0	1	1	1	1	1	1	1	0	0	0	0	4	8
743	4	2	21	0	1	0	0	0	1	1	1	0	0	0	0	1	1	0	0	0	0	0	1	2	5
742	4	2	37	0	0	0	0	0	0	0	0	1	1	0	0	1	1	0	0	0	0	0	0	2	2
741	4	2	23	0	1	0	0	0	0	0	0	1	1	0	0	0	0	0	0	0	0	0	0	1	2
740	4	2	27	0	0	0	0	0	0	0	1	0	0	1	1	0	0	1	1	0	0	0	0	2	3
739	4	2	22	0	0	0	0	0	1	0	0	0	0	0	0	1	1	0	0	0	0	0	1	1	3
738	4	2	26	0	0	0	0	0	0	0	0	0	0	0	0	0	0	0	0	0	0	0	1	0	1
737	4	2	24	0	0	1	1	1	1	1	1	1	1	1	1	1	1	1	1	1	1	1	1	9	9
736	4	2	26	0	0	0	0	0	0	0	0	1	1	0	0	0	0	1	1	0	0	0	0	2	2
735	4	1	21	0	1	0	1	1	1	0	0	0	0	0	0	0	0	0	0	0	0	0	0	1	3
734	4	2	26	0	0	0	0	0	0	0	0	0	0	0	0	0	0	0	1	0	0	0	0	0	1
733	4	1	23	0	0	1	1	0	0	1	1	0	0	0	0	0	1	0	1	0	0	0	0	2	4
732	4	1	26	0	0	0	0	1	1	0	0	0	0	0	0	0	0	0	0	0	0	0	1	1	2
731	4	2	21	0	0	0	0	0	0	0	0	0	0	0	0	0	0	0	1	0	0	0	1	0	2
730	4	2	23	0	0	0	0	0	0	0	0	0	0	0	0	0	0	0	0	0	0	0	0	0	0
729	4	2	72	0	0	0	0	1	1	0	1	0	0	0	0	0	0	0	1	0	0	0	0	1	3
728	4	1	22	0	0	0	0	0	0	0	0	1	1	1	1	0	0	0	1	0	0	0	1	2	4
727	4	1	20	0	1	0	0	1	1	0	0	1	1	1	1	0	0	1	1	0	0	0	1	4	6
726	4	1	26	0	1	0	1	0	0	1	1	1	1	0	1	1	1	1	1	0	1	0	1	4	9
725	4	1	20	0	1	0	0	0	1	1	1	1	1	1	1	0	0	0	1	0	1	0	0	3	7
724	4	2	24	0	1	0	0	1	1	0	0	0	0	1	1	0	0	0	0	0	0	0	1	2	4
723	4	2	27	0	1	1	1	1	1	1	1	1	1	1	1	1	1	0	0	0	0	0	0	6	7
722	4	1	22	0	0	1	1	0	0	0	0	0	0	0	0	0	0	0	1	0	0	0	0	1	2
721	4	2	27	0	1	1	1	0	1	0	0	1	1	1	1	1	1	1	1	0	0	0	0	5	7
720	2	2	21	0	0	0	0	0	0	0	0	1	1	1	1	0	0	0	0	0	0	0	1	2	3
719	2	2	19	1	1	1	1	1	1	1	1	1	1	1	1	1	1	1	1	1	1	1	1	10	10
718	2	1	18	1	1	1	1	1	1	0	0	0	1	0	0	0	0	0	0	1	1	1	1	5	6
717	2	2	22	0	0	0	1	0	0	0	0	0	0	0	0	0	1	0	0	0	0	0	0	0	2
716	2	1	25	0	1	0	1	0	0	0	0	0	0	0	0	0	0	0	1	0	0	0	0	0	3
715	2	2	21	0	1	1	1	0	1	1	1	1	1	1	1	1	1	1	1	1	1	0	1	7	10
714	2	2	24	0	1	1	1	0	0	0	0	0	0	1	1	0	0	0	1	0	0	0	0	2	4
713	2	2	35	0	1	1	1	0	1	0	0	1	1	1	1	0	1	1	1	0	0	0	1	4	8
712	2	2	19	0	1	0	1	0	1	0	0	0	0	0	1	0	1	0	1	1	1	0	0	1	7
711	2	1	18	0	1	0	0	0	0	0	0	1	1	1	1	1	1	1	1	0	0	0	1	4	6
710	2	2	19	0	1	1	1	0	0	0	0	0	1	1	1	1	1	0	1	0	1	0	1	3	8
709	2	1	18	0	1	0	0	0	0	1	1	1	1	1	1	1	1	1	1	1	1	0	1	6	8
708	2	2	19	0	1	0	0	0	1	0	0	1	1	1	1	1	1	1	1	0	1	0	1	4	8
707	2	1	19	0	1	1	1	0	0	0	0	1	1	0	0	0	0	0	0	0	1	0	1	2	5
706	2	2	20	0	1	1	1	0	0	0	0	0	0	0	0	0	0	0	0	0	0	0	0	1	2
705	2	1	27	0	0	1	1	0	0	0	0	1	1	0	0	0	0	0	0	0	1	0	0	2	3
704	2	2	17	0	0	0	0	0	1	0	0	0	0	0	0	0	0	0	0	0	0	0	1	0	2
703	2	2	33	0	1	1	1	0	0	0	0	0	1	0	0	0	0	0	0	0	0	0	0	1	3
702	2	2	27	0	1	1	1	0	0	0	0	1	1	1	1	1	1	1	1	0	0	0	1	5	7
701	2	2	23	0	1	1	1	0	0	1	1	0	0	0	1	0	0	0	0	0	1	0	0	2	5
700	2	1	26	0	1	0	0	0	0	0	0	0	0	0	0	0	0	0	1	0	0	0	0	0	2
699	2	1	19	0	0	1	1	0	0	1	1	1	1	1	1	1	1	1	1	0	1	0	0	6	7
698	2	1	26	0	0	0	0	0	0	1	1	0	0	0	0	0	0	0	0	0	0	0	0	1	1
697	2	1	22	0	1	0	0	0	0	0	0	1	1	1	1	0	0	1	1	0	0	0	1	3	5
696	2	2	30	0	0	0	0	0	0	0	1	0	0	0	0	0	0	0	1	0	1	1	1	1	4
695	2	2	21	0	0	0	0	0	0	0	0	0	0	0	1	0	0	0	0	0	1	0	0	0	2
694	2	2	19	0	0	0	0	0	0	0	0	0	0	0	0	0	0	0	0	0	1	0	0	0	1
693	2	2	18	0	0	1	1	0	1	1	1	1	1	1	1	1	1	1	1	1	1	1	1	8	9
692	2	1	25	0	0	0	1	0	0	0	0	1	1	1	1	1	1	1	1	0	0	1	1	5	6
691	2	2	19	0	0	0	0	0	0	0	0	0	0	0	0	0	0	0	0	1	1	0	0	1	1
690	2	1	18	0	1	0	0	0	0	1	1	0	0	0	0	0	0	0	0	0	0	0	0	1	2
689	2	2	20	0	1	1	1	1	1	1	1	1	1	1	1	0	1	1	1	0	1	0	1	6	10
688	2	2	18	0	0	0	0	0	0	0	0	1	1	0	1	0	1	0	1	1	1	0	0	2	5
687	2	2	19	1	1	1	1	1	1	0	0	0	0	0	0	0	0	0	1	0	0	0	1	3	5
686	2	2	18	0	0	0	0	0	0	0	0	1	1	0	0	0	0	0	0	0	0	0	1	1	2
685	2	1	17	0	1	0	0	0	0	0	0	1	1	1	1	1	1	1	1	0	0	0	0	4	5
684	2	1	18	0	1	0	0	0	1	1	1	1	1	1	1	0	1	0	1	0	0	0	0	3	7
683	2	2	23	0	0	0	0	0	1	1	1	1	1	1	1	1	1	0	1	0	0	0	0	4	6
682	2	1	19	0	0	0	0	0	0	0	0	1	1	1	1	1	1	0	0	0	0	0	1	3	4
681	2	2	18	0	0	0	0	0	0	1	1	1	1	1	1	0	1	0	0	0	0	1	1	4	5
680	2	2	26	0	0	0	0	0	0	0	0	1	1	1	1	0	0	1	1	0	0	0	0	3	3
679	2	2	18	0	1	0	1	0	0	0	0	0	0	0	0	0	0	0	0	0	0	0	0	0	2
678	2	1	18	0	1	0	0	0	0	0	0	1	1	0	0	1	1	0	1	0	0	0	1	2	5
677	7	2	28	0	0	0	0	0	0	0	0	1	1	0	1	0	0	0	1	0	0	0	0	1	3
676	7	2	24	0	0	1	1	0	0	0	0	1	1	1	1	0	0	0	0	0	1	0	0	3	4
675	7	1	33	0	0	1	1	0	1	0	0	0	0	0	0	0	0	0	0	0	0	0	1	1	3
674	7	1	33	0	0	1	1	0	0	0	0	1	1	0	0	0	0	0	0	0	0	0	0	2	2
673	7	1	37	0	0	1	1	0	0	0	0	1	1	0	0	0	0	1	1	0	0	0	0	3	3
672	7	2	31	0	0	1	1	0	0	0	0	0	0	0	1	0	0	0	0	0	0	0	0	1	2
671	7	2	24	0	1	0	0	0	0	0	0	1	1	0	0	1	1	0	0	0	0	0	0	2	3
670	7	2	25	0	1	1	1	0	1	1	1	1	1	1	1	1	1	1	1	1	1	0	1	7	10
669	7	1	39	0	0	0	0	0	0	0	0	0	0	0	0	0	0	0	0	0	1	0	1	0	2
668	7	2	22	0	1	1	1	0	1	1	1	1	1	1	1	1	1	1	1	0	0	0	0	6	8
667	7	1	21	0	0	0	0	0	0	0	0	0	0	0	0	0	0	0	0	0	0	0	0	0	0
666	7	2	20	0	1	0	0	0	0	0	0	1	1	1	1	1	1	0	0	0	0	0	1	3	5
665	7	2	28	0	0	0	0	0	1	0	0	1	1	0	0	0	0	0	0	0	0	0	0	1	2
664	7	1	19	0	0	0	0	0	0	0	0	1	1	1	1	0	0	0	0	0	0	0	0	2	2
663	7	1	39	1	1	1	1	1	1	1	1	1	1	0	0	1	1	1	1	1	1	1	1	9	9
662	7	1	20	0	0	1	1	0	0	1	1	1	1	0	0	1	1	0	0	0	1	0	0	4	5
661	7	1	49	0	0	0	1	0	0	0	0	0	0	1	1	0	0	0	1	0	1	0	1	1	5
660	7	2	34	0	0	0	0	0	0	0	0	0	0	0	0	0	0	0	0	0	1	0	0	0	1
659	7	1	20	0	0	1	1	0	0	0	0	0	0	0	0	0	0	0	0	0	0	0	0	1	1
658	7	1	21	0	0	0	0	0	0	1	1	0	0	0	0	0	0	0	1	0	1	0	0	1	3
657	7	1	54	0	0	0	0	0	0	0	0	1	1	0	0	0	0	0	0	0	0	0	0	1	1
656	7	2	20	0	0	0	1	0	0	0	0	0	0	0	0	1	1	0	0	1	1	0	1	2	4
655	7	2	18	0	1	0	0	0	1	0	0	1	1	1	1	0	1	1	1	0	1	0	1	3	8
654	7	2	20	0	0	0	0	0	0	0	0	1	1	0	0	0	0	0	0	0	0	0	0	1	1
653	7	2	24	0	0	0	0	1	1	0	0	0	0	0	0	0	0	0	1	0	1	0	0	1	3
652	7	2	24	0	0	0	1	0	0	0	0	1	1	0	0	1	1	0	0	0	0	0	1	2	4
651	7	1	18	0	0	0	0	1	1	0	0	0	0	0	0	0	0	0	0	0	0	0	1	1	2
650	7	2	19	0	0	0	0	0	0	0	0	0	0	0	0	0	0	0	1	0	0	1	1	1	2
649	7	2	20	0	0	0	0	0	0	0	0	0	0	1	1	0	0	1	1	0	0	0	0	2	2
648	7	1	22	0	0	0	0	0	0	0	0	0	0	0	0	0	0	0	0	0	1	0	1	0	2
647	7	2	23	0	0	0	0	1	1	0	0	1	1	0	0	0	0	0	0	0	0	0	0	2	2
646	7	2	18	1	1	0	0	0	0	0	0	1	1	1	1	0	0	0	0	0	1	0	0	3	4
645	7	1	18	0	0	1	1	0	0	1	1	1	1	1	1	0	0	0	0	0	0	0	0	4	4
644	7	1	34	0	0	0	0	0	0	0	0	0	0	0	0	0	1	0	0	0	0	0	1	0	2
643	7	2	19	0	0	0	0	0	0	0	0	1	1	0	0	0	0	0	0	0	0	0	0	1	1
642	7	1	49	0	0	1	1	0	1	0	0	1	1	0	0	0	0	0	0	0	1	0	1	2	5
641	7	2	19	0	0	1	1	0	0	0	0	1	1	0	0	0	0	0	0	0	0	0	0	2	2
640	7	1	20	0	1	0	0	0	0	0	0	0	0	0	0	0	0	0	0	0	0	0	1	0	2
639	7	1	17	0	0	1	1	0	0	0	0	1	1	1	1	0	0	0	0	0	0	1	1	4	4
638	7	2	30	0	1	0	1	0	1	0	0	1	1	0	0	1	1	1	1	0	1	0	1	3	8
637	7	1	35	0	1	0	0	0	0	0	1	0	0	0	1	0	0	0	1	0	0	0	0	0	4
636	7	2	26	0	1	0	0	0	0	0	0	1	1	1	1	1	1	0	0	0	0	0	1	3	5
635	7	1	22	0	1	1	1	0	0	0	0	1	1	0	0	0	0	1	1	0	0	0	1	3	5
634	7	1	34	0	1	1	1	0	0	0	0	0	0	0	0	0	0	0	0	0	1	0	0	1	3
633	7	2	17	0	1	1	1	1	1	1	1	1	1	1	1	1	1	1	1	1	1	0	0	8	9
632	7	2	18	0	1	1	1	1	1	1	1	1	1	1	1	1	1	1	1	0	0	1	1	8	9
631	7	2	21	0	1	1	1	0	0	0	0	1	1	1	1	0	0	1	1	0	1	0	1	4	7
630	7	1	30	0	0	0	0	0	0	0	1	0	1	0	0	0	0	0	1	0	0	0	0	0	3
629	7	2	31	0	1	1	1	0	1	0	0	1	1	0	1	0	1	1	1	0	1	0	0	3	8
628	7	2	24	0	0	1	1	0	0	0	1	0	0	0	0	0	0	0	0	0	0	0	0	1	2
627	7	1	21	0	1	0	0	0	0	0	0	1	1	1	1	0	0	0	0	0	1	0	1	2	5
626	7	1	19	0	0	0	0	0	0	0	0	0	0	0	0	0	0	0	0	0	1	0	1	0	2
625	7	1	20	0	0	0	0	0	1	0	0	1	1	1	1	0	0	0	0	0	0	0	1	2	4
624	7	1	20	0	0	0	0	0	0	0	0	1	1	0	0	0	0	0	0	0	0	0	0	1	1
623	7	1	21	0	1	0	0	0	0	0	0	0	0	0	0	0	0	0	0	0	0	0	1	0	2
622	7	2	21	1	1	0	0	0	1	1	1	1	1	1	1	1	1	1	1	0	1	0	0	6	8
621	7	1	20	0	0	1	1	0	0	0	0	0	0	0	0	0	0	0	1	0	0	0	0	1	2
620	7	1	19	0	1	0	0	0	0	0	0	0	0	1	1	0	0	1	1	0	0	0	1	2	4
619	7	1	20	0	0	0	0	0	0	0	0	0	0	0	0	0	0	1	1	0	0	0	0	1	1
618	7	1	25	0	0	1	1	0	1	0	0	0	0	0	1	0	0	0	0	0	0	0	0	1	3
617	7	1	19	0	0	1	1	0	0	0	0	1	1	0	0	0	0	0	0	0	1	0	0	2	3
616	7	1	20	0	1	0	0	0	0	1	1	1	1	0	0	0	0	0	0	0	0	0	1	2	4
615	7	1	43	0	0	0	0	0	1	0	0	1	1	0	0	0	0	0	0	0	0	0	1	1	3
614	7	2	26	0	0	0	0	0	1	0	0	1	1	1	1	0	0	0	0	0	1	0	1	2	5
613	7	2	20	0	1	0	0	0	0	1	1	0	0	1	1	1	1	1	1	0	0	0	1	4	6
612	7	2	33	0	0	0	0	0	0	0	0	0	0	1	1	1	1	0	1	0	0	0	0	2	3
611	7	2	25	0	0	1	1	0	1	0	1	0	0	0	0	0	0	1	1	0	0	0	0	2	4
610	7	2	20	0	0	0	0	0	0	1	1	1	1	0	1	0	0	0	0	0	0	0	1	2	4
609	7	2	24	0	0	0	0	0	0	0	0	0	1	0	0	0	0	0	0	0	0	0	0	0	1
608	7	2	20	0	0	1	1	0	0	1	1	0	0	1	1	0	0	0	0	0	0	0	1	3	4
607	7	1	32	0	0	0	0	0	0	0	0	1	1	0	0	0	0	0	0	0	0	0	1	1	2
606	7	2	25	0	0	0	0	0	0	0	0	1	1	0	0	0	0	0	0	0	1	0	0	1	2
605	7	2	22	1	1	1	1	0	1	1	1	1	1	1	1	0	1	1	1	0	0	1	1	7	9
604	7	2	40	0	0	0	0	0	0	0	0	1	1	1	1	1	1	0	0	0	1	0	1	3	5
603	7	1	19	0	1	1	1	1	1	1	1	1	1	1	1	1	1	1	1	0	1	0	1	7	10
602	7	2	21	1	1	1	1	0	1	0	1	1	1	1	1	1	1	1	1	1	1	0	0	7	9
601	7	2	20	0	0	1	1	0	0	0	0	1	1	0	0	0	0	0	0	0	0	0	0	2	2
600	7	1	23	0	1	1	1	0	1	1	1	0	0	1	1	1	1	1	1	0	1	0	0	5	8
599	7	2	24	0	0	0	0	0	0	0	0	0	0	0	0	0	0	0	0	0	0	0	0	0	0
598	7	2	22	0	0	0	0	0	0	0	0	0	0	1	1	0	0	1	1	0	0	0	1	2	3
597	7	2	33	0	0	0	1	0	0	0	0	0	1	0	0	0	0	0	1	0	0	0	0	0	3
596	7	2	24	0	0	0	0	0	1	0	0	0	0	0	0	0	0	0	0	0	0	0	0	0	1
595	7	2	24	0	0	0	0	1	1	0	0	0	0	0	0	0	1	1	1	0	0	0	0	2	3
594	7	2	19	1	1	1	1	1	1	1	1	1	1	1	1	1	1	1	1	1	1	0	1	9	10
593	7	2	21	0	1	1	1	0	0	0	1	0	1	1	1	1	1	1	1	0	0	1	1	5	8
592	7	2	32	0	1	0	0	0	0	0	0	0	0	0	0	0	0	0	0	0	1	0	0	0	2
591	7	2	30	0	0	1	1	0	0	0	0	1	1	0	0	0	0	0	0	0	1	0	0	2	3
590	7	2	40	0	1	0	0	0	0	1	1	0	0	0	0	1	1	0	0	0	1	0	0	2	4
589	7	2	19	0	0	0	1	0	0	0	0	0	0	0	0	0	0	0	0	0	0	0	1	0	2
588	7	2	24	0	0	0	0	0	0	0	0	0	0	0	0	0	0	0	0	0	1	0	0	0	1
587	7	1	18	0	0	0	1	0	0	0	0	0	1	0	0	0	0	0	0	0	0	0	0	0	2
586	7	2	38	0	0	0	0	0	1	1	1	0	1	0	0	0	0	0	0	0	1	1	1	2	5
585	7	2	44	0	0	1	1	0	1	0	0	1	1	1	1	0	0	0	0	0	0	0	0	3	4
584	7	1	36	0	1	0	0	0	0	1	1	0	0	0	0	0	0	0	0	0	0	0	0	1	2
583	7	1	25	0	1	0	0	0	0	1	1	0	0	1	1	0	0	0	1	0	1	0	0	2	5
582	7	2	22	0	1	0	0	0	0	0	0	1	1	1	1	1	1	0	1	0	1	0	0	3	6
581	7	2	24	0	0	0	0	0	0	0	0	0	0	0	0	0	0	0	0	0	0	1	1	1	1
580	7	1	17	0	1	0	0	0	0	0	0	0	0	1	1	1	1	1	1	0	0	0	0	3	4
579	7	2	20	0	0	0	0	0	0	0	0	0	0	0	0	0	0	0	0	0	0	0	0	0	0
578	7	2	25	0	1	1	1	0	0	0	0	0	0	0	0	0	0	0	1	0	0	0	0	1	3
577	7	2	19	0	0	0	0	0	0	0	0	0	0	0	0	0	1	0	0	0	0	0	0	0	1
576	7	1	17	0	0	0	0	0	0	0	0	0	1	0	0	0	0	0	1	0	0	0	1	0	3
575	7	2	22	0	0	1	1	0	0	0	0	0	0	0	0	1	1	0	1	0	0	1	1	3	4
574	7	2	22	0	1	1	1	0	0	0	0	0	0	1	1	0	0	0	1	0	0	0	1	2	5
573	7	2	-9	0	0	0	0	0	0	0	0	1	1	0	0	0	0	0	1	0	0	0	0	1	2
572	7	2	33	0	0	1	1	0	0	1	1	1	1	0	0	0	0	0	0	0	0	0	0	3	3
571	7	2	25	0	0	0	0	0	0	0	0	1	1	0	0	0	1	0	0	0	0	0	0	1	2
570	7	2	25	0	0	0	0	0	0	0	0	1	1	0	0	0	0	0	0	0	0	0	0	1	1
569	7	2	19	0	0	1	1	0	0	0	0	0	0	0	0	0	0	0	0	0	0	0	0	1	1
568	7	2	22	0	0	0	0	0	0	1	1	1	1	0	0	0	0	0	0	0	0	0	0	2	2
567	7	2	20	0	1	0	1	0	0	1	1	1	1	1	1	0	0	0	0	0	1	0	1	3	7
566	7	2	22	0	0	1	1	0	0	0	0	1	1	1	1	0	0	0	1	0	0	0	1	3	5
565	7	2	27	0	0	0	0	0	0	0	0	0	0	0	0	0	0	0	1	0	0	0	0	0	1
564	7	2	21	0	1	0	0	0	0	1	1	0	1	1	1	1	1	0	0	0	0	0	1	3	6
563	7	2	21	0	1	1	1	1	1	1	1	1	1	1	1	0	0	0	0	0	1	0	1	5	8
562	7	2	20	0	0	0	1	0	0	0	0	0	0	1	1	0	0	0	0	0	0	0	1	1	3
561	7	2	23	1	1	1	1	0	1	1	1	0	0	1	1	0	0	1	1	1	1	0	0	6	7
560	7	1	20	0	0	0	1	0	0	0	0	0	0	1	1	0	0	0	0	0	0	0	1	1	3
559	7	2	20	1	1	1	1	0	0	0	0	1	1	1	1	1	1	1	1	0	1	0	0	6	7
558	7	2	24	0	0	1	1	0	0	0	0	0	0	1	1	0	1	1	1	0	0	0	0	3	4
557	7	2	21	0	0	0	0	0	0	0	0	0	1	0	1	0	0	0	1	0	0	0	1	0	4
556	7	2	20	0	1	1	1	0	0	0	1	1	1	1	1	1	1	1	1	1	1	1	1	7	9
555	7	2	31	0	0	0	0	0	0	0	0	1	1	1	1	0	0	0	0	0	0	0	1	2	3
554	7	2	27	0	1	0	0	0	0	1	1	1	1	1	1	1	1	0	0	0	0	0	0	4	5
553	7	1	20	0	1	1	1	0	0	0	0	1	1	1	1	0	0	0	0	0	0	0	0	3	4
552	7	1	21	0	1	0	1	0	0	0	0	0	0	0	1	0	0	1	1	0	0	0	0	1	4
551	7	2	19	0	1	1	1	1	1	1	1	1	1	1	1	1	1	1	1	0	1	0	0	7	9
550	7	2	19	0	0	1	1	0	0	1	1	0	0	0	0	0	0	0	0	0	1	0	1	2	4
549	7	2	40	0	0	1	1	1	1	0	0	1	1	0	0	1	1	1	1	0	0	0	0	5	5
548	7	2	21	0	1	1	1	0	0	0	1	1	1	1	1	0	0	0	0	0	0	0	1	3	6
547	7	2	20	0	1	0	0	0	0	1	1	0	0	1	1	1	1	1	1	0	1	1	1	5	7
546	7	2	24	0	0	1	1	0	1	0	0	1	1	1	1	0	0	0	0	1	1	1	1	5	6
545	6	2	22	0	0	0	0	0	0	0	0	0	0	0	0	1	1	0	0	0	0	0	0	1	1
544	6	2	23	0	1	0	0	0	0	0	0	0	0	0	0	0	0	0	0	0	0	0	0	0	1
543	6	2	36	0	0	0	0	0	0	0	0	0	0	0	0	0	0	0	0	1	1	0	1	1	2
542	6	1	31	0	0	0	0	0	0	0	0	1	1	0	0	0	1	0	0	0	0	0	1	1	3
541	6	2	26	0	1	0	1	0	1	0	0	0	0	1	1	0	1	1	1	0	0	0	0	2	6
540	6	2	19	0	0	0	0	0	0	0	0	0	0	1	1	1	1	1	1	0	1	0	0	3	4
539	6	1	20	0	0	0	0	0	0	0	0	0	0	0	0	0	0	0	0	0	0	0	0	0	0
538	6	2	19	0	0	1	1	0	0	0	0	0	0	0	0	0	1	0	1	0	0	0	0	1	3
537	6	2	20	0	0	0	0	0	0	0	0	0	0	0	0	0	1	0	0	0	0	0	0	0	1
536	6	2	25	0	1	1	1	0	0	0	0	1	1	0	0	0	1	0	0	0	1	0	0	2	5
535	6	2	33	0	0	0	1	0	0	0	0	0	0	1	1	1	1	0	0	0	0	0	0	2	3
534	6	2	20	1	1	1	1	0	0	0	0	0	0	1	1	0	1	1	1	0	0	0	0	4	5
533	6	1	19	0	0	1	1	0	0	0	0	0	0	1	1	1	1	1	1	0	1	0	1	4	6
532	6	2	22	0	0	0	0	0	1	1	1	1	1	0	0	0	0	0	0	0	0	0	0	2	3
531	6	2	47	0	1	0	0	0	1	0	1	0	0	0	0	0	0	1	1	0	1	0	1	1	6
530	6	2	26	0	1	0	0	0	1	0	0	0	0	0	0	0	1	0	1	0	1	0	1	0	6
529	6	2	26	0	0	0	0	0	0	0	0	0	1	0	0	1	1	0	0	0	1	0	0	1	3
528	6	2	21	0	0	1	1	0	0	0	0	0	0	0	0	0	0	0	1	0	0	0	0	1	2
527	6	2	36	0	0	0	0	0	0	0	0	1	1	0	0	0	0	0	0	0	0	0	1	1	2
526	6	2	26	0	0	0	0	0	0	0	0	0	0	1	1	0	0	0	0	0	1	0	0	1	2
525	6	1	23	0	0	0	0	0	0	0	0	1	1	1	1	1	1	0	1	0	0	0	1	3	5
524	6	2	21	0	1	0	0	1	1	1	1	0	1	1	1	1	1	1	1	0	0	1	1	6	8
523	6	2	29	0	1	1	1	0	1	1	1	0	0	0	0	1	1	0	0	0	0	0	1	3	6
522	6	1	53	0	0	0	0	0	0	1	1	0	0	0	0	0	0	0	0	0	0	0	1	1	2
521	6	2	23	0	0	0	0	1	1	0	0	0	0	0	1	0	0	0	0	0	0	0	0	1	2
520	6	2	22	0	0	0	0	1	1	0	0	0	0	0	0	0	0	0	0	0	0	0	1	1	2
519	6	1	42	0	0	0	0	0	0	0	0	0	0	0	0	0	0	0	0	0	1	0	1	0	2
518	6	2	30	0	0	1	1	0	0	0	0	0	0	0	0	0	0	1	1	0	0	0	1	2	3
517	6	1	21	0	0	0	0	0	0	0	0	0	1	0	0	0	0	0	1	0	0	0	1	0	3
516	6	1	23	0	0	0	0	0	0	0	0	0	0	0	0	1	1	1	1	0	0	0	0	2	2
515	6	2	20	0	0	0	0	0	0	0	0	0	0	0	0	1	1	0	1	0	0	0	0	1	2
514	6	2	25	0	0	0	0	0	0	0	0	1	1	0	0	0	0	0	0	1	1	0	0	2	2
513	6	2	21	0	0	0	0	0	0	0	0	0	0	0	0	0	0	0	0	0	0	0	0	0	0
512	6	2	21	0	1	0	0	0	0	0	0	0	0	0	0	0	0	0	0	0	0	0	1	0	2
511	6	2	20	0	0	0	0	0	0	0	0	1	1	0	0	0	0	1	1	0	1	0	0	2	3
510	6	2	24	0	1	0	0	0	0	0	0	0	0	1	1	0	0	0	0	0	1	0	1	1	4
509	6	1	46	0	0	0	0	1	1	0	0	1	1	0	0	0	1	1	1	0	0	0	0	3	4
508	6	2	31	0	0	0	0	0	0	0	0	0	1	0	0	0	0	0	0	0	0	0	1	0	2
507	6	2	21	0	0	0	0	0	0	0	0	0	0	0	0	0	1	0	0	0	0	0	0	0	1
506	6	1	45	0	0	0	0	0	0	0	0	0	0	1	1	0	0	0	0	0	0	0	1	1	2
505	6	2	32	0	1	0	0	0	0	1	1	0	0	0	0	0	0	0	0	0	0	0	0	1	2
504	6	1	18	0	0	1	1	0	0	0	0	0	0	0	0	0	0	1	1	0	0	0	1	2	3
503	6	1	20	0	0	0	0	0	0	0	0	0	0	0	0	0	0	1	1	0	0	0	1	1	2
502	6	1	23	0	0	1	1	0	0	0	0	1	1	0	0	1	1	1	1	0	0	0	0	4	4
501	6	2	17	0	0	0	1	0	0	1	1	1	1	0	0	0	0	0	0	0	0	0	1	2	4
500	6	2	25	0	1	0	0	1	1	1	1	0	0	0	0	0	0	0	1	0	0	0	1	2	5
499	6	2	20	0	0	0	0	0	0	0	0	0	0	1	1	0	0	0	1	0	0	0	0	1	2
498	6	2	45	0	0	0	0	0	0	0	0	1	1	0	0	0	0	0	1	0	1	0	0	1	3
497	6	2	20	0	1	1	1	0	1	1	1	0	0	1	1	0	0	0	0	0	0	0	1	3	6
496	6	2	20	0	0	0	0	0	1	0	0	0	1	1	1	0	0	1	1	0	1	0	0	2	5
495	6	1	20	0	0	0	0	0	1	1	1	0	0	1	1	1	1	0	0	0	1	0	0	3	5
494	6	1	24	0	0	0	0	0	1	0	0	1	1	0	0	0	0	0	1	0	1	0	1	1	5
493	6	1	20	0	0	0	0	0	0	1	1	0	0	0	0	0	0	0	0	0	0	0	0	1	1
492	6	2	24	0	1	1	1	0	0	0	0	1	1	1	1	0	0	0	1	0	0	0	1	3	6
491	6	2	22	0	1	0	0	0	0	0	1	1	1	1	1	0	1	0	1	0	0	0	1	2	7
490	6	2	21	0	0	0	0	0	0	0	0	1	1	0	0	0	0	0	0	0	0	0	1	1	2
489	6	1	22	0	1	1	1	0	0	0	0	0	0	1	1	0	0	0	1	0	1	0	1	2	6
488	6	1	17	0	0	0	0	0	0	0	0	0	0	0	0	0	0	0	0	0	0	0	1	0	1
487	6	1	18	0	0	0	0	0	0	0	0	0	0	0	0	0	0	0	0	0	0	0	0	0	0
486	6	2	20	0	0	0	0	0	0	1	1	1	1	0	0	0	0	0	0	0	0	0	0	2	2
485	6	2	18	0	0	0	0	0	0	0	0	0	0	1	1	0	0	0	0	0	0	0	0	1	1
484	6	1	28	0	1	0	0	0	0	0	0	0	0	0	0	0	0	0	0	0	1	0	1	0	3
483	6	2	31	0	0	0	0	0	0	1	1	1	1	1	1	1	1	0	1	0	0	0	1	4	6
482	6	2	18	0	0	0	0	0	0	0	0	0	0	0	0	0	0	0	1	0	1	0	1	0	3
481	6	2	17	0	0	0	0	0	0	0	0	0	0	1	1	0	0	0	0	0	0	0	1	1	2
480	6	2	18	0	0	0	0	0	1	0	0	1	1	0	0	0	0	0	0	0	0	0	0	1	2
479	6	2	25	0	0	0	0	0	0	0	0	1	1	0	0	1	1	0	0	0	1	0	0	2	3
478	6	2	30	0	0	0	0	0	0	0	0	1	1	0	0	0	0	0	0	0	0	0	1	1	2
477	6	1	51	0	0	0	0	0	0	0	0	0	0	0	0	0	0	0	0	0	0	0	0	0	0
476	6	2	22	0	0	0	0	0	0	1	1	0	0	0	1	0	0	1	1	0	0	0	0	2	3
475	6	1	42	0	0	0	0	0	0	0	0	1	1	0	0	0	0	0	0	0	0	0	1	1	2
474	6	1	20	0	0	0	0	0	0	0	0	0	0	1	1	0	0	0	1	0	0	0	1	1	3
473	6	1	24	0	1	0	0	0	0	0	0	0	0	1	1	0	0	1	1	0	0	0	0	2	3
472	6	2	24	0	0	0	0	0	0	1	1	1	1	1	1	0	0	1	1	0	0	0	1	4	5
471	6	1	21	0	1	0	0	0	1	0	0	0	0	0	0	0	1	0	0	0	0	0	1	0	4
470	6	1	20	1	1	1	1	1	1	0	0	1	1	1	1	0	0	1	1	0	0	1	1	7	7
469	6	2	-9	0	0	0	0	0	0	0	0	0	0	0	0	0	0	0	0	0	0	1	1	1	1
468	6	2	17	0	0	0	0	0	0	1	1	1	1	0	0	0	0	0	0	0	0	0	1	2	3
467	6	1	20	0	0	0	0	0	0	0	0	0	0	0	0	0	0	0	1	0	0	0	0	0	1
466	6	2	20	0	0	1	1	0	0	0	0	0	0	0	0	0	0	1	1	0	0	0	1	2	3
465	6	2	27	0	0	0	0	0	0	0	0	0	0	0	0	0	0	0	0	0	0	0	0	0	0
464	6	2	31	0	1	1	1	0	1	0	0	0	0	0	0	0	0	0	1	0	0	0	0	1	4
463	6	1	40	0	0	0	0	0	0	0	0	0	0	0	0	0	0	0	0	0	0	0	1	0	1
462	6	2	29	0	1	0	0	0	0	0	0	0	1	0	0	0	0	0	1	0	1	0	0	0	4
461	6	1	19	0	0	0	0	0	1	0	0	0	0	1	1	1	1	0	1	0	0	0	1	2	5
460	6	1	23	0	0	1	1	0	0	0	0	1	1	0	0	0	1	0	0	0	0	0	0	2	3
459	6	2	24	0	0	0	0	0	0	0	0	0	0	1	1	1	1	1	1	0	0	0	1	3	4
458	6	2	19	1	1	1	1	0	1	1	1	1	1	1	1	1	1	1	1	0	1	0	1	7	10
457	6	1	30	0	0	0	0	0	0	0	0	0	0	0	0	0	0	0	0	0	1	0	1	0	2
456	6	2	24	0	0	1	1	0	1	0	0	0	0	0	0	0	0	0	0	0	1	0	1	1	4
455	6	2	23	0	0	1	1	0	0	0	0	0	0	1	1	0	0	0	0	0	0	0	0	2	2
454	6	1	21	0	0	0	0	1	1	0	0	0	0	0	0	0	0	0	0	0	0	0	0	1	1
453	6	1	27	0	0	0	0	0	0	0	0	0	0	0	0	0	0	0	0	0	0	0	1	0	1
452	6	2	38	0	0	0	0	0	0	0	0	0	0	0	0	0	0	0	0	0	0	0	1	0	1
451	6	1	24	0	0	0	0	0	0	0	0	1	1	0	0	0	0	0	0	0	1	0	1	1	3
450	6	2	21	0	0	0	1	0	0	0	0	0	0	1	1	0	0	1	1	0	0	0	1	2	4
449	6	1	34	0	0	0	0	0	0	0	0	0	1	1	1	0	1	0	0	0	0	0	1	1	4
448	6	1	20	0	0	0	0	0	0	0	0	0	0	0	0	0	0	0	0	0	0	0	1	0	1
447	3	2	38	0	0	1	1	0	0	0	0	1	1	1	1	0	0	0	1	0	0	0	0	3	4
446	3	2	29	0	0	1	1	0	0	0	0	0	0	0	0	0	0	0	1	0	0	0	0	1	2
445	3	1	20	0	1	1	1	0	1	1	1	1	1	0	0	0	0	1	1	0	1	0	1	4	8
444	3	2	20	0	1	1	1	0	0	0	0	0	1	0	0	0	0	0	0	1	1	1	1	3	5
443	3	2	23	0	1	1	1	1	1	1	1	1	1	0	0	0	1	0	0	0	1	0	1	4	8
442	3	2	22	0	0	1	1	0	0	1	1	1	1	0	0	0	0	0	0	0	1	1	1	4	5
441	3	2	25	0	1	0	1	1	1	0	1	0	1	0	1	0	0	0	0	0	1	0	1	1	8
440	3	2	23	0	1	0	0	0	0	0	0	1	1	1	1	0	0	0	0	0	0	0	0	2	3
439	3	1	52	0	1	1	1	0	0	0	0	1	1	1	1	0	0	1	1	0	0	0	0	4	5
438	3	1	35	0	0	0	0	0	0	1	1	1	1	0	0	0	0	0	1	0	1	0	0	2	4
437	3	2	36	0	0	0	0	0	0	0	0	0	1	1	1	0	1	0	0	0	1	0	0	1	4
436	3	2	23	0	0	0	0	0	0	0	0	0	0	0	0	0	0	0	0	0	0	0	1	0	1
435	3	1	24	0	0	0	0	0	0	1	1	0	0	0	0	0	0	0	0	0	0	0	0	1	1
434	3	1	19	0	0	0	0	0	0	0	1	0	0	1	1	0	0	0	0	0	0	0	0	1	2
433	3	1	25	0	1	0	0	0	1	0	0	1	1	1	1	1	1	0	0	0	0	0	1	3	6
432	3	2	21	0	0	0	0	0	0	1	1	0	0	0	0	0	0	0	0	0	0	0	0	1	1
431	3	2	19	0	1	1	1	0	0	1	1	1	1	1	1	1	1	1	1	0	0	0	0	6	7
430	3	2	23	0	0	1	1	0	0	0	0	1	1	0	1	0	0	0	0	0	1	0	1	2	5
429	3	2	25	0	0	0	0	0	0	0	0	0	0	0	0	0	0	0	1	0	0	0	1	0	2
428	3	1	24	0	0	0	0	0	0	0	0	0	0	0	0	0	0	0	0	0	1	0	1	0	2
427	3	2	25	0	0	0	1	0	0	1	1	0	0	0	0	0	0	0	0	0	0	0	1	1	3
426	3	2	25	0	1	1	1	0	0	1	1	1	1	1	1	0	0	1	1	1	1	0	0	6	7
425	3	2	32	0	0	0	0	0	0	0	0	0	0	0	0	1	1	0	0	0	0	0	1	1	2
424	3	1	18	0	0	0	0	0	0	1	1	1	1	1	1	0	0	0	1	0	0	0	1	3	5
423	3	2	30	1	1	1	1	1	1	1	1	1	1	1	1	1	1	1	1	0	1	1	1	9	10
422	3	1	18	0	0	1	1	0	1	0	0	0	1	1	1	0	0	0	0	0	1	1	1	3	6
421	3	1	20	0	1	1	1	0	0	0	0	0	0	0	0	1	1	0	1	0	0	0	1	2	5
420	3	2	18	0	0	1	1	1	1	1	1	1	1	0	1	0	1	1	1	0	0	0	0	5	7
419	3	2	32	0	0	0	0	0	0	1	1	0	0	0	0	0	0	0	0	0	0	0	1	1	2
418	3	2	18	0	0	0	1	0	0	1	1	0	0	0	0	0	0	0	1	0	0	0	0	1	3
417	3	2	24	0	1	0	0	0	0	1	1	1	1	1	1	1	1	0	0	0	1	0	1	4	7
416	3	2	24	0	1	0	0	0	0	0	0	1	1	0	0	0	0	0	0	0	0	0	0	1	2
415	3	1	19	0	0	1	1	0	0	0	0	1	1	1	1	0	0	0	0	0	0	0	1	3	4
414	3	2	20	0	0	1	1	0	1	0	0	0	0	1	1	0	0	1	1	0	0	0	0	3	4
413	3	2	25	0	0	0	0	0	0	0	0	0	0	0	0	1	1	0	0	0	1	0	0	1	2
412	3	2	23	0	1	0	0	0	0	0	0	1	1	0	1	0	0	0	0	0	0	0	0	1	3
411	3	1	19	0	0	1	1	0	0	0	0	0	1	1	1	1	1	1	1	0	0	0	0	4	5
410	3	1	19	0	0	1	1	0	0	1	1	1	1	1	1	1	1	1	1	0	1	0	0	6	7
409	3	1	38	0	0	1	1	0	1	0	1	0	0	1	1	0	1	0	1	0	1	0	1	2	8
408	3	1	21	0	0	1	1	0	1	0	0	0	0	0	0	0	0	0	0	0	0	0	1	1	3
407	3	1	18	0	1	1	1	1	1	1	1	1	1	1	1	0	1	1	1	0	0	0	1	6	9
406	3	1	19	0	1	1	1	0	0	1	1	0	0	1	1	0	0	1	1	0	0	0	0	4	5
405	3	2	17	0	0	1	1	0	0	0	1	1	1	1	1	0	0	1	1	0	0	0	0	4	5
404	3	2	19	0	1	1	1	0	0	0	0	0	0	1	1	0	1	0	1	0	1	0	0	2	6
403	3	1	30	0	0	1	1	0	1	0	0	1	1	1	1	0	0	1	1	0	0	0	0	4	5
402	3	1	20	0	0	1	1	0	0	1	1	1	1	1	1	0	0	0	0	0	0	0	0	4	4
401	3	1	21	1	1	0	0	0	1	1	1	1	1	0	0	0	1	0	0	0	1	0	1	3	7
400	3	2	19	1	1	1	1	0	0	1	1	0	0	1	1	1	1	1	1	0	0	0	0	6	6
399	3	1	20	0	0	1	1	0	0	0	0	1	1	0	0	0	0	0	1	0	0	0	0	2	3
398	3	2	19	1	1	1	1	0	1	0	0	1	1	1	1	1	1	1	1	0	1	0	1	6	9
397	3	2	19	1	1	1	1	1	1	1	1	1	1	0	1	0	0	0	0	0	1	0	1	5	8
396	3	1	22	0	0	0	0	0	0	0	0	0	0	0	0	1	1	0	1	0	0	0	0	1	2
395	3	2	24	0	0	0	0	0	0	0	0	0	0	0	0	0	0	0	1	1	1	0	0	1	2
394	3	2	36	0	0	0	0	0	0	0	0	0	0	1	1	0	0	0	1	0	0	0	0	1	2
393	3	2	24	0	0	0	0	0	0	0	0	1	1	0	0	0	0	0	0	0	0	0	0	1	1
392	3	2	23	0	0	0	0	0	0	1	1	1	1	0	0	0	0	0	1	0	1	0	0	2	4
391	3	2	18	0	1	1	1	1	1	1	1	1	1	1	1	1	1	1	1	0	0	0	1	7	9
390	3	2	18	1	1	1	1	0	1	1	1	1	1	1	1	1	1	1	1	1	1	0	0	8	9
389	3	2	18	0	0	0	0	0	0	0	0	0	0	0	0	0	0	0	1	0	0	0	0	0	1
388	3	2	19	0	1	0	0	0	0	0	1	0	1	0	0	0	0	0	0	0	0	0	1	0	4
387	3	2	22	0	1	0	0	0	0	0	1	0	1	0	0	0	0	0	0	0	0	0	0	0	3
386	3	2	18	0	0	0	0	0	0	0	0	0	0	0	0	0	0	1	1	0	0	0	0	1	1
385	3	2	35	0	1	0	0	0	0	0	0	1	1	0	1	0	0	1	1	0	0	0	1	2	5
384	3	2	18	0	1	0	0	0	0	0	0	0	0	1	1	0	1	0	0	0	1	0	1	1	5
383	3	2	19	1	1	1	1	1	1	1	1	1	1	1	1	1	1	1	1	0	0	1	1	9	9
382	3	2	29	0	0	0	0	0	0	0	0	0	0	0	0	0	0	0	0	0	1	0	1	0	2
381	3	1	26	0	0	1	1	0	0	0	0	0	0	0	0	0	0	0	0	0	0	0	0	1	1
380	3	2	26	0	1	0	1	0	0	0	0	0	0	0	0	1	1	0	1	0	0	1	1	2	5
379	3	2	29	0	1	0	0	1	1	0	0	1	1	0	0	0	0	0	0	0	1	0	1	2	5
378	3	2	18	0	0	1	1	0	0	0	0	0	0	1	1	1	1	1	1	0	0	0	0	4	4
377	3	1	18	0	0	0	0	0	0	0	0	1	1	1	1	0	0	0	0	0	0	0	0	2	2
376	3	2	17	0	1	1	1	1	1	1	1	1	1	1	1	1	1	1	1	0	1	1	1	8	10
375	3	2	27	0	0	0	0	0	0	0	0	0	0	0	0	1	1	0	1	0	0	0	1	1	3
374	3	1	19	0	0	0	0	0	0	1	1	0	0	1	1	0	0	0	1	0	1	0	0	2	4
373	3	1	23	0	0	0	0	0	0	0	0	1	1	1	1	0	1	0	0	0	0	0	1	2	4
372	3	1	25	0	1	1	1	0	1	0	1	1	1	0	0	1	1	0	0	0	0	0	1	3	7
371	3	2	22	0	0	0	0	0	0	0	0	0	0	0	0	0	0	0	1	0	0	0	1	0	2
370	3	1	21	0	0	0	0	0	0	0	0	0	0	0	0	0	0	0	0	0	1	0	0	0	1
369	3	1	21	0	1	0	1	0	0	0	1	0	1	0	0	0	0	0	0	0	1	0	1	0	6
368	3	2	20	0	1	1	1	0	0	1	1	1	1	0	0	0	0	0	0	0	0	0	0	3	4
367	3	2	20	0	1	1	1	0	1	1	1	1	1	1	1	1	1	1	1	0	0	0	1	6	9
366	3	1	22	0	1	1	1	0	1	1	1	1	1	1	1	1	1	1	1	0	0	0	0	6	8
365	3	2	22	0	1	1	1	0	1	1	1	1	1	1	1	1	1	1	1	0	0	0	1	6	9
364	3	1	37	0	1	0	0	0	0	0	0	0	0	1	1	0	0	0	0	0	1	0	1	1	4
363	3	2	24	0	0	0	0	0	0	0	1	0	0	0	1	0	0	1	1	0	0	0	0	1	3
362	3	2	20	0	1	0	0	0	1	0	1	0	0	1	1	0	0	0	0	0	0	0	1	1	5
361	3	2	28	0	0	0	1	1	1	0	1	0	0	0	0	1	1	0	1	0	1	0	0	2	6
360	3	2	19	0	1	1	1	0	1	0	1	0	0	0	0	0	0	1	1	0	0	0	0	2	5
359	3	2	19	0	0	0	0	1	1	0	0	1	1	1	1	1	1	0	0	0	0	0	1	4	5
358	3	2	19	1	1	1	1	1	1	1	1	1	1	1	1	1	1	1	1	1	1	1	1	10	10
357	3	2	27	0	1	1	1	0	0	0	1	1	1	1	1	1	1	1	1	0	0	1	1	6	8
356	3	2	20	0	0	0	0	0	0	0	0	1	1	0	0	0	0	0	0	0	0	0	1	1	2
355	3	1	26	0	0	1	1	0	1	0	0	1	1	1	1	0	0	0	1	0	0	0	0	3	5
354	3	2	30	0	1	0	0	0	0	0	0	0	0	0	1	0	0	0	0	0	0	0	0	0	2
353	3	2	22	0	0	0	0	0	0	0	0	0	0	0	1	0	0	0	1	0	0	0	0	0	2
352	3	2	25	0	0	1	1	1	1	0	0	1	1	1	1	0	0	0	0	0	0	1	1	5	5
351	3	2	31	0	0	0	0	0	0	0	0	0	0	0	0	0	0	0	0	0	1	1	1	1	2
350	3	2	23	0	1	1	1	0	0	0	0	1	1	1	1	1	1	0	0	0	0	0	1	4	6
349	3	1	25	0	0	1	1	0	0	0	0	1	1	0	0	0	0	0	0	0	1	0	0	2	3
348	3	1	22	0	1	0	0	0	0	0	0	0	1	1	1	1	1	1	1	0	0	0	0	3	5
347	3	1	21	0	1	1	1	0	0	1	1	1	1	1	1	0	1	1	1	1	1	1	1	7	9
346	3	1	22	0	1	1	1	1	1	1	1	0	1	1	1	1	1	1	1	0	1	0	0	6	9
345	3	2	42	0	0	0	1	0	0	0	0	0	0	0	1	0	0	0	1	0	0	0	1	0	4
344	3	2	-9	0	1	1	1	0	1	1	1	1	1	1	1	1	1	1	1	0	1	0	1	6	10
343	3	2	25	0	0	0	0	0	1	0	0	0	0	0	0	0	0	0	0	1	1	0	0	1	2
342	3	2	28	0	0	0	0	0	1	1	1	1	1	1	1	0	0	0	0	0	0	0	0	3	4
341	3	2	23	0	0	0	0	0	0	0	0	0	1	0	0	0	0	0	0	0	1	0	0	0	2
340	3	2	26	0	1	0	0	0	0	0	0	0	0	0	0	0	0	0	1	0	0	0	1	0	3
339	3	2	32	0	0	0	0	0	0	0	0	0	0	1	1	0	0	1	1	1	1	0	0	3	3
338	3	1	20	0	0	1	1	0	1	0	0	0	0	1	1	0	0	1	1	1	1	0	0	4	5
337	3	2	32	0	0	0	0	0	0	0	0	0	0	0	0	0	0	0	0	1	1	0	0	1	1
336	3	2	24	0	1	0	1	0	0	0	0	1	1	1	1	0	0	0	0	0	0	0	0	2	4
335	3	2	21	0	1	1	1	0	0	0	0	0	1	1	1	0	0	0	0	0	1	0	0	2	5
334	3	2	20	1	1	0	0	0	0	0	0	1	1	1	1	0	0	0	0	0	0	0	0	3	3
333	3	2	21	0	0	1	1	0	0	1	1	0	0	0	0	0	1	0	0	0	0	0	0	2	3
332	3	2	19	1	1	1	1	1	1	1	1	1	1	1	1	1	1	1	1	1	1	1	1	10	10
331	3	1	22	0	1	1	1	1	1	0	0	1	1	1	1	0	1	1	1	0	1	0	1	5	9
330	3	1	22	0	0	1	1	0	0	1	1	1	1	0	1	0	1	0	1	0	0	0	0	3	6
329	5	2	21	0	1	1	1	0	1	1	1	1	1	0	0	0	0	0	0	0	1	0	1	3	7
328	5	2	41	0	1	0	0	0	0	0	0	0	0	0	0	1	1	0	1	0	0	0	1	1	4
327	5	1	21	0	1	1	1	0	1	0	0	0	1	1	1	0	1	1	1	0	1	0	0	3	8
326	5	1	21	0	0	1	1	0	0	0	0	0	0	0	0	0	0	0	0	0	0	0	1	1	2
325	5	1	40	0	0	0	0	0	1	0	0	0	0	1	1	0	0	0	0	0	0	0	1	1	3
324	5	1	69	0	0	0	1	0	0	0	0	0	0	0	0	0	1	1	1	0	0	0	1	1	4
323	5	2	22	0	1	1	1	0	0	0	0	1	1	0	0	0	0	0	0	0	0	1	1	3	4
322	5	1	21	0	0	0	0	0	0	0	0	0	0	0	0	0	0	0	0	0	0	0	0	0	0
321	5	-9	-9	0	0	0	0	0	0	1	1	0	0	0	0	1	1	0	0	0	1	0	0	2	3
320	5	1	20	0	0	0	0	0	0	0	0	0	0	0	0	0	0	0	0	0	0	0	0	0	0
319	5	2	23	0	0	1	1	0	1	0	0	1	1	1	1	1	1	1	1	1	1	1	1	7	8
318	5	2	38	0	1	1	1	0	1	0	1	0	1	1	1	1	1	1	1	1	1	0	1	5	10
317	5	1	20	0	1	0	0	0	0	0	0	0	0	0	0	0	0	0	0	0	1	0	0	0	2
316	5	2	20	0	1	0	0	0	0	1	1	0	0	1	1	0	0	0	0	0	0	0	0	2	3
315	5	1	41	0	0	0	0	0	0	1	1	0	0	1	1	0	0	0	0	0	0	0	1	2	3
314	5	2	42	0	1	1	1	0	1	0	0	1	1	1	1	1	1	1	1	0	0	0	1	5	8
313	5	2	40	0	1	1	1	0	0	0	1	0	0	0	0	1	1	0	1	0	0	0	1	2	6
312	5	2	34	0	0	0	0	0	0	0	0	0	0	1	1	1	1	0	0	0	0	0	0	2	2
311	5	2	32	0	1	0	0	0	1	0	0	0	1	0	0	0	1	0	0	0	0	0	0	0	4
310	5	2	34	0	1	0	0	0	0	0	0	0	0	0	0	0	0	1	1	0	1	0	1	1	4
309	5	1	22	0	0	1	1	1	1	1	1	1	1	1	1	1	1	1	1	1	1	1	1	9	9
308	5	1	59	0	0	1	1	0	0	1	1	1	1	0	0	0	0	0	0	0	0	1	1	4	4
307	5	1	22	0	0	0	0	0	0	0	0	0	0	0	0	0	1	0	0	0	0	0	0	0	1
306	5	2	37	0	1	0	0	0	0	1	1	0	0	0	0	0	0	1	1	0	0	0	0	2	3
305	5	2	34	0	0	0	0	0	0	0	0	0	0	0	0	0	0	0	1	0	1	0	0	0	2
304	5	2	26	0	1	0	1	0	1	0	1	0	1	0	0	0	0	1	1	0	0	0	0	1	6
303	5	2	22	0	0	0	0	0	0	0	0	0	0	1	1	1	1	0	0	0	0	0	0	2	2
302	5	2	49	0	0	0	0	0	0	0	0	0	0	1	1	0	0	0	0	0	0	0	0	1	1
301	5	2	35	0	0	0	0	0	0	0	0	0	0	0	0	0	0	0	1	0	1	0	0	0	2
300	5	2	24	0	0	1	1	0	0	0	0	0	0	0	0	0	0	0	0	0	0	0	0	1	1
299	5	2	23	0	0	0	0	0	0	0	0	0	0	0	0	1	1	0	1	0	0	0	0	1	2
298	5	2	26	0	0	0	0	0	0	0	0	0	0	0	0	1	1	0	0	0	0	0	1	1	2
297	5	2	23	0	1	1	1	0	1	0	1	0	1	1	1	1	1	1	1	0	0	0	1	4	9
296	5	1	29	0	0	0	0	0	1	0	0	1	1	0	0	0	0	1	1	0	1	0	1	2	5
295	5	1	44	0	0	0	0	0	0	0	0	0	0	0	0	0	0	0	0	0	0	0	0	0	0
294	5	2	24	0	1	1	1	0	1	0	0	1	1	1	1	0	0	0	1	0	0	0	0	3	6
293	5	2	30	0	1	0	1	0	0	0	0	1	1	1	1	1	1	1	1	0	1	0	0	4	7
292	5	1	20	0	0	0	0	0	0	1	1	1	1	0	0	0	0	0	0	1	1	0	0	3	3
291	5	2	30	0	0	0	0	1	1	0	0	0	0	0	0	0	0	0	1	0	0	0	1	1	3
290	5	1	18	0	0	0	0	0	0	0	0	1	1	1	1	0	0	0	1	0	0	0	1	2	4
289	5	2	44	0	0	0	0	0	0	0	0	0	0	0	0	0	0	0	0	0	0	0	0	0	0
288	5	2	37	0	0	1	1	0	0	0	0	0	0	0	0	0	0	0	1	0	1	0	0	1	3
287	5	2	20	1	1	0	0	0	0	1	1	0	0	1	1	0	0	1	1	0	0	0	1	4	5
286	5	2	20	0	0	0	0	0	0	0	0	1	1	0	0	1	1	0	0	0	0	0	0	2	2
285	5	1	19	0	0	0	0	0	0	0	0	0	1	0	0	0	0	0	0	0	0	0	0	0	1
284	5	2	41	0	1	1	1	0	1	1	1	1	1	1	1	1	1	1	1	0	1	0	1	6	10
283	5	1	18	0	0	0	0	0	0	0	0	0	0	0	0	1	1	0	0	0	0	0	0	1	1
282	5	2	32	0	0	0	0	0	0	0	0	0	0	0	0	0	1	1	1	0	1	0	1	1	4
281	5	1	22	0	1	0	0	0	0	1	1	0	1	1	1	1	1	1	1	0	0	0	1	4	7
280	5	2	20	0	0	0	0	0	1	0	0	0	0	0	0	0	0	0	0	0	0	0	0	0	1
279	5	2	39	0	0	0	0	0	0	0	0	0	0	1	1	1	1	0	0	0	1	0	0	2	3
278	5	2	31	0	0	1	1	0	0	1	1	0	1	0	0	0	1	0	1	0	0	0	0	2	5
277	5	1	56	0	0	0	0	0	1	0	0	0	0	0	0	0	0	0	0	0	0	0	1	0	2
276	5	2	19	0	0	1	1	0	0	0	0	0	1	1	1	1	1	0	0	1	1	0	0	4	5
275	5	2	55	0	0	0	0	0	0	0	0	0	0	0	1	0	0	0	0	0	0	0	1	0	2
274	5	1	51	0	0	0	0	0	0	1	1	1	1	0	1	0	0	0	0	0	0	0	1	2	4
273	5	1	18	0	0	0	0	0	0	0	1	1	1	1	1	0	1	0	1	0	0	0	0	2	5
272	5	2	44	0	0	1	1	0	1	0	0	0	0	0	0	0	0	0	1	0	0	0	0	1	3
271	5	2	19	0	0	0	0	0	0	0	0	1	1	0	0	0	0	1	1	0	1	0	1	2	4
270	5	2	34	0	0	0	0	0	0	0	0	0	0	0	1	0	0	0	0	0	0	0	1	0	2
269	5	2	20	0	0	0	1	0	0	0	0	0	0	1	1	0	0	0	0	0	0	0	1	1	3
268	5	2	19	0	0	0	0	0	0	0	0	0	0	0	0	0	0	0	0	0	0	0	0	0	0
267	5	2	19	0	0	0	0	0	1	0	0	1	1	1	1	0	0	0	1	0	0	0	0	2	4
266	5	2	19	0	0	0	0	0	0	0	0	0	0	0	0	0	0	0	0	0	0	0	1	0	1
265	5	2	37	0	0	0	0	0	0	1	1	0	0	1	1	0	0	0	0	0	1	0	1	2	4
264	5	2	20	0	0	1	1	0	0	1	1	0	0	1	1	0	0	0	0	0	1	0	0	3	4
263	5	2	32	0	1	0	1	1	1	1	1	0	1	1	1	0	0	0	0	0	0	0	0	3	6
262	5	2	27	0	0	1	1	0	0	0	0	0	0	1	1	1	1	1	1	0	0	0	0	4	4
261	5	2	29	0	0	0	1	0	0	0	0	0	0	0	0	0	0	0	0	0	0	0	0	0	1
260	5	2	34	0	0	1	1	0	1	1	1	0	1	1	1	1	1	1	1	0	1	0	1	5	9
259	5	2	45	0	0	0	0	0	0	0	0	1	1	0	1	0	0	0	0	0	0	0	0	1	2
258	5	2	24	0	0	1	1	0	0	0	0	0	0	0	0	0	0	0	0	0	0	0	1	1	2
257	5	2	29	0	0	1	1	0	0	0	0	1	1	0	0	1	1	0	0	0	0	0	0	3	3
256	5	2	26	0	0	0	0	0	0	0	1	0	0	1	1	0	0	0	0	0	0	0	0	1	2
255	5	2	21	0	1	1	1	0	0	1	1	1	1	1	1	0	0	0	0	0	0	0	1	4	6
254	5	1	26	0	0	0	0	0	0	1	1	1	1	0	0	0	0	1	1	0	0	0	0	3	3
253	5	2	27	0	0	1	1	0	0	0	0	0	0	0	0	0	0	0	0	0	0	0	0	1	1
252	5	2	33	0	1	1	1	0	0	0	0	1	1	0	0	0	0	0	1	0	0	0	0	2	4
251	5	2	44	0	0	1	1	0	1	1	1	1	1	0	0	0	0	0	0	0	1	0	1	3	6
250	5	2	29	0	0	0	0	0	0	1	1	0	0	0	0	0	0	0	0	0	0	0	0	1	1
249	5	1	32	0	0	0	0	0	0	1	1	1	1	1	1	0	0	0	1	0	1	0	0	3	5
248	5	2	27	0	1	1	1	0	0	0	0	1	1	1	1	1	1	1	1	1	1	0	0	6	7
247	5	2	41	0	0	0	0	0	0	0	0	1	1	0	1	0	0	0	0	0	0	0	0	1	2
246	5	1	24	0	0	0	0	0	0	0	0	0	0	0	0	0	0	0	0	0	0	0	1	0	1
245	5	1	28	0	0	0	0	0	0	1	1	1	1	0	0	0	0	0	0	0	1	0	1	2	4
244	5	2	37	0	1	0	0	0	0	1	1	1	1	1	1	1	1	0	0	0	0	0	1	4	6
243	5	2	22	0	0	1	1	0	0	0	0	0	0	0	0	0	1	0	0	0	0	0	0	1	2
242	5	2	26	0	0	1	1	0	1	0	0	0	0	0	0	0	0	0	1	0	0	0	0	1	3
241	5	1	-9	0	0	0	0	0	0	1	1	0	1	0	0	0	0	0	0	0	0	0	0	1	2
240	5	2	45	0	0	0	0	0	0	0	0	0	0	0	0	0	0	0	0	0	0	0	0	0	0
239	5	2	20	0	0	0	0	0	0	0	0	0	0	0	0	0	0	1	1	0	0	0	0	1	1
238	5	2	43	0	0	0	0	0	0	0	0	0	0	0	0	0	0	0	0	0	0	0	0	0	0
237	5	2	45	0	1	0	0	0	0	0	0	0	0	0	1	0	0	0	0	0	0	0	1	0	3
236	5	2	35	0	1	0	0	0	0	0	0	0	0	0	0	0	0	0	0	0	0	0	1	0	2
235	5	2	45	0	1	0	0	0	0	0	0	0	0	0	0	0	0	0	0	0	0	0	0	0	1
234	5	1	24	0	0	1	1	0	0	0	0	1	1	0	0	0	0	0	0	0	0	0	0	2	2
233	5	1	21	0	0	0	0	0	0	0	0	0	0	0	0	0	0	1	1	0	0	0	0	1	1
232	5	2	32	0	0	1	1	0	1	0	0	0	0	1	1	1	1	0	0	0	0	0	0	3	4
231	5	2	45	0	1	0	0	0	0	0	0	0	0	0	0	0	0	0	0	0	0	0	0	0	1
230	5	2	34	0	0	0	0	0	1	0	0	0	0	0	0	0	0	0	0	0	0	0	1	0	2
229	5	1	23	0	0	1	1	0	0	0	0	0	0	0	0	0	0	0	0	0	0	1	1	2	2
228	5	2	24	0	0	0	0	0	0	0	0	0	0	0	0	1	1	0	0	0	0	0	0	1	1
227	5	1	22	0	0	1	1	0	0	0	0	0	0	0	1	0	0	0	1	0	0	0	1	1	4
226	5	2	22	0	1	1	1	0	1	1	1	1	1	1	1	1	1	1	1	0	1	0	1	6	10
225	5	1	24	0	0	0	0	0	0	0	0	0	0	1	1	0	0	0	0	0	0	0	0	1	1
224	5	2	33	0	0	0	0	0	0	0	0	0	0	1	1	0	0	0	0	0	1	0	0	1	2
223	5	1	23	0	0	0	0	0	0	1	1	1	1	0	0	0	0	0	1	0	0	0	1	2	4
222	5	1	26	0	0	0	0	0	0	0	0	0	0	0	0	0	0	0	1	0	0	0	0	0	1
221	1	2	19	0	0	0	1	0	0	0	0	1	1	0	0	0	0	0	0	0	0	0	1	1	3
220	1	2	29	0	0	1	1	0	1	1	1	1	1	1	1	1	1	0	1	1	1	1	1	7	9
219	1	2	26	0	1	1	1	1	1	1	1	1	1	1	1	1	1	0	1	0	1	0	1	6	10
218	1	2	22	0	1	0	0	0	0	1	1	0	0	0	0	0	0	0	0	0	0	0	1	1	3
217	1	2	18	0	0	0	0	0	0	0	0	0	1	1	1	0	1	0	1	0	0	0	0	1	4
216	1	1	18	0	1	1	1	0	1	0	0	1	1	1	1	1	1	1	1	0	1	0	0	5	8
215	1	2	18	0	1	0	1	0	0	0	0	0	1	0	1	0	0	1	1	0	1	1	1	2	7
214	1	2	21	1	1	0	0	0	0	0	0	0	0	0	0	1	1	0	0	0	0	0	1	2	3
213	1	2	-9	0	0	0	0	0	0	0	0	0	0	0	0	0	0	0	0	0	0	0	0	0	0
212	1	2	27	0	1	1	1	0	1	0	0	0	0	0	0	0	0	0	0	0	0	0	1	1	4
211	1	2	18	0	0	1	1	0	1	0	0	0	0	0	0	0	0	0	1	0	0	0	0	1	3
210	1	2	33	0	0	0	0	0	1	0	1	0	0	1	1	1	1	0	0	0	0	0	0	2	4
209	1	2	21	0	0	0	0	0	0	0	0	1	1	0	0	0	0	0	0	0	0	0	0	1	1
208	1	1	18	0	0	0	0	0	1	1	1	0	0	1	1	0	0	0	0	0	0	0	0	2	3
207	1	2	21	0	1	0	0	0	0	0	0	0	0	1	1	0	0	0	0	0	0	0	0	1	2
206	1	2	-9	0	0	0	0	0	0	1	1	1	1	1	1	0	0	0	1	0	0	0	0	3	4
205	1	1	20	0	1	0	0	0	0	0	0	1	1	0	0	0	0	0	0	0	0	0	0	1	2
204	1	2	21	0	0	0	0	0	0	0	0	0	1	1	1	0	0	0	1	0	1	0	0	1	4
203	1	2	23	0	0	0	0	0	0	0	0	1	1	0	0	0	0	0	0	0	0	0	0	1	1
202	1	2	26	0	0	0	0	0	0	0	0	0	0	0	0	0	0	0	0	0	0	0	0	0	0
201	1	2	22	0	0	0	0	1	1	0	0	0	0	0	0	0	0	0	0	0	0	0	0	1	1
200	1	2	26	0	1	0	0	0	0	1	1	1	1	0	0	0	0	1	1	0	0	0	0	3	4
199	1	2	23	0	1	0	0	0	0	1	1	0	0	1	1	1	1	0	0	0	0	0	0	3	4
198	1	1	19	0	1	1	1	0	1	1	1	0	0	1	1	1	1	1	1	0	0	0	1	5	8
197	1	2	20	0	1	0	0	0	1	0	0	0	0	0	0	0	0	1	1	0	0	0	1	1	4
196	1	2	27	0	0	0	0	0	0	0	0	0	0	1	1	0	0	0	1	0	0	0	0	1	2
195	1	2	30	0	0	0	0	0	0	0	0	0	0	1	1	0	0	1	1	0	0	0	1	2	3
194	1	2	31	0	0	0	0	0	0	0	0	0	0	0	0	0	0	0	0	0	0	0	0	0	0
193	1	2	28	0	0	0	0	0	0	0	0	0	0	0	0	0	0	0	0	0	1	0	0	0	1
192	1	2	26	0	1	1	1	0	0	0	0	0	0	0	0	0	0	0	0	0	0	0	0	1	2
191	1	1	21	0	0	1	1	0	0	0	0	0	0	0	0	0	0	0	0	0	1	0	0	1	2
190	1	2	18	1	1	0	0	0	0	0	0	1	1	0	0	1	1	0	0	0	0	0	0	3	3
189	1	1	20	0	1	1	1	0	1	1	1	0	0	1	1	1	1	1	1	1	1	0	1	6	9
188	1	2	21	0	0	0	0	0	0	1	1	0	1	1	1	0	0	0	0	0	0	0	0	2	3
187	1	2	23	0	0	0	0	0	0	0	0	0	0	1	1	1	1	1	1	0	1	0	0	3	4
186	1	2	24	0	1	0	0	0	0	1	1	0	0	1	1	1	1	1	1	0	1	0	1	4	7
185	1	1	20	0	0	0	0	0	0	0	0	0	0	1	1	1	1	1	1	0	0	0	1	3	4
184	1	2	23	1	1	1	1	0	1	0	0	0	1	0	0	0	0	0	0	0	0	0	1	2	5
183	1	2	19	0	1	0	0	0	0	0	0	0	1	1	1	0	0	0	1	0	1	0	0	1	5
182	1	2	21	0	0	0	0	0	0	1	1	0	0	0	0	0	0	0	0	0	0	0	1	1	2
181	1	1	18	0	1	0	0	0	0	0	0	0	0	1	1	1	1	0	0	0	0	0	0	2	3
180	1	2	18	0	0	1	1	0	0	0	0	1	1	0	0	0	0	0	0	1	1	0	0	3	3
179	1	2	17	0	0	1	1	1	1	1	1	1	1	1	1	1	1	0	1	0	0	0	0	6	7
178	1	2	21	0	0	1	1	0	0	1	1	1	1	0	1	0	0	1	1	0	0	0	1	4	6
177	1	1	18	0	1	0	0	0	0	0	1	1	1	1	1	0	1	0	0	0	0	0	0	2	5
176	1	2	23	0	0	0	0	0	0	1	1	1	1	1	1	0	0	0	0	1	1	0	0	4	4
175	1	1	18	0	1	0	1	0	1	0	0	0	0	0	0	0	0	1	1	0	0	0	0	1	4
174	1	2	21	0	1	1	1	0	0	1	1	1	1	1	1	1	1	1	1	0	0	0	1	6	8
173	1	2	22	0	1	1	1	0	0	0	0	0	0	1	1	1	1	0	1	0	0	0	0	3	5
172	1	2	21	1	1	1	1	0	0	1	1	1	1	1	1	1	1	1	1	0	1	1	1	8	9
171	1	2	24	0	1	0	0	0	0	0	0	0	0	0	0	0	0	0	0	0	1	0	1	0	3
170	1	2	23	0	1	1	1	1	1	1	1	1	1	1	1	1	1	1	1	1	1	0	1	8	10
169	1	2	19	0	0	0	0	0	0	0	0	1	1	1	1	0	0	0	0	0	0	0	0	2	2
168	1	2	23	0	0	0	1	0	0	0	0	1	1	1	1	0	1	0	0	0	0	0	1	2	5
167	1	1	26	0	0	1	1	0	0	0	0	0	0	0	0	0	0	0	0	0	1	0	1	1	3
166	1	2	20	1	1	1	1	1	1	0	1	1	1	1	1	1	1	1	1	0	1	0	0	7	9
165	1	2	25	0	0	0	0	0	0	0	0	0	0	0	0	1	1	0	1	0	0	0	1	1	3
164	1	1	20	1	1	0	0	1	1	0	0	1	1	1	1	1	1	0	1	0	0	1	1	6	7
163	1	2	21	0	0	0	1	1	1	0	1	1	1	1	1	0	0	1	1	0	1	0	1	4	8
162	1	2	25	0	1	1	1	0	0	0	0	0	0	0	0	0	0	0	0	0	0	0	0	1	2
161	1	2	21	0	1	0	0	0	0	0	0	0	1	0	0	0	0	0	0	0	0	0	0	0	2
160	1	1	29	0	1	1	1	0	1	1	1	1	1	1	1	1	1	1	1	0	1	0	1	6	10
159	1	2	23	0	0	0	0	0	0	1	1	0	0	0	0	0	0	0	0	0	1	0	0	1	2
158	1	1	24	0	0	1	1	0	0	0	0	0	0	0	0	0	0	0	0	0	0	0	0	1	1
157	1	2	31	0	1	0	1	0	1	0	0	0	0	1	1	0	0	0	0	0	0	0	0	1	4
156	1	1	21	0	1	1	1	0	1	0	0	1	1	1	1	0	0	0	0	0	1	0	1	3	7
155	1	2	20	0	0	0	0	0	0	1	1	0	1	0	0	0	0	0	0	0	0	0	0	1	2
154	1	2	17	0	1	0	0	0	0	0	0	1	1	0	0	0	0	0	0	0	0	0	1	1	3
153	1	1	25	0	1	0	0	1	1	0	0	0	1	1	1	0	0	1	1	0	1	0	0	3	6
152	1	2	18	0	0	1	1	0	0	0	0	0	1	1	1	0	0	0	1	0	0	0	1	2	5
151	1	1	19	1	1	1	1	0	1	1	1	1	1	1	1	1	1	1	1	0	0	1	1	8	9
150	1	2	25	0	1	1	1	1	1	1	1	1	1	1	1	1	1	1	1	0	1	1	1	8	10
149	1	2	25	0	0	1	1	0	0	0	0	0	1	1	1	0	1	0	1	0	0	1	1	3	6
148	1	2	23	0	0	1	1	0	0	1	1	0	0	0	0	0	1	0	1	0	0	0	0	2	4
147	1	1	34	0	0	1	1	0	1	0	0	0	0	0	0	0	0	0	1	0	0	0	0	1	3
146	1	2	18	0	1	1	1	1	1	1	1	1	1	1	1	1	1	1	1	0	1	0	0	7	9
145	1	1	19	1	1	0	0	0	0	0	0	1	1	1	1	0	0	0	1	0	0	0	1	3	5
144	1	1	18	0	0	1	1	0	1	1	1	1	1	1	1	0	1	0	0	0	1	1	1	5	8
143	1	1	19	0	1	1	1	0	1	1	1	1	1	1	1	1	1	1	1	0	0	0	1	6	9
142	1	2	21	1	1	1	1	1	1	1	1	0	1	1	1	1	1	1	1	0	1	1	1	8	10
141	1	2	23	1	1	1	1	1	1	1	1	1	1	1	1	1	1	1	1	1	1	1	1	10	10
140	1	2	22	1	1	1	1	1	1	1	1	1	1	1	1	1	1	1	1	0	0	0	1	8	9
139	1	2	22	0	1	1	1	1	1	1	1	0	0	1	1	0	0	0	0	0	1	0	1	4	7
138	1	2	20	0	0	0	0	0	0	0	0	0	0	1	1	0	0	0	0	0	1	0	0	1	2
137	1	1	22	0	0	0	0	0	0	0	0	1	1	0	0	0	0	0	0	0	1	0	0	1	2
136	1	2	24	0	0	0	1	0	0	0	1	0	0	0	0	0	0	0	0	0	0	0	0	0	2
135	1	2	20	0	1	0	0	0	0	0	0	1	1	0	0	0	0	0	0	0	0	0	0	1	2
134	1	2	20	0	1	1	1	0	0	0	0	0	0	1	1	0	0	1	1	0	0	0	0	3	4
133	1	1	21	0	1	1	1	1	1	1	1	1	1	1	1	1	1	0	1	0	1	1	1	7	10
132	1	2	20	0	0	0	1	0	1	0	1	0	0	1	1	0	0	1	1	0	1	0	0	2	6
131	1	1	21	0	0	1	1	0	1	1	1	1	1	0	1	1	1	0	1	0	1	0	1	4	9
130	1	1	19	1	1	1	1	0	1	1	1	0	1	1	1	1	1	1	1	0	1	0	1	6	10
129	1	2	27	0	0	1	1	0	0	0	0	0	0	0	0	0	1	0	1	0	1	0	0	1	4
128	1	2	18	0	0	0	0	0	0	0	0	0	0	0	0	0	0	0	1	0	0	1	1	1	2
127	1	2	20	0	0	0	0	0	1	0	0	1	1	1	1	0	0	0	1	0	0	0	0	2	4
126	1	2	18	0	1	0	0	0	0	0	0	1	1	0	0	0	0	1	1	0	0	0	0	2	3
125	1	2	19	0	0	0	0	0	1	1	1	0	0	1	1	1	1	1	1	0	0	0	1	4	6
124	1	2	23	0	1	0	0	0	0	0	0	1	1	1	1	0	1	1	1	0	0	0	1	3	6
123	1	1	21	0	0	0	0	0	0	0	0	1	1	1	1	0	0	1	1	0	1	0	0	3	4
122	1	2	26	0	0	0	0	0	0	0	0	0	0	0	0	0	1	0	0	0	0	0	0	0	1
121	1	1	21	0	0	1	1	0	0	1	1	1	1	0	0	0	0	0	0	0	0	0	0	3	3
120	1	1	20	1	1	0	0	0	1	0	0	1	1	1	1	0	0	0	0	0	0	0	1	3	5
119	1	1	19	0	0	0	0	0	0	0	0	1	1	0	0	1	1	0	0	0	0	0	1	2	3
118	1	1	22	0	0	1	1	1	1	1	1	1	1	1	1	0	1	0	1	0	0	0	1	5	8
117	1	2	63	0	0	0	0	0	0	0	0	1	1	0	1	0	0	0	0	0	0	1	1	2	3
116	1	2	23	0	1	1	1	0	1	0	1	1	1	1	1	1	1	1	1	0	1	0	1	5	10
115	1	2	20	0	0	0	1	0	0	1	1	1	1	1	1	1	1	0	0	0	0	0	0	4	5
114	1	2	20	0	0	0	0	0	0	0	0	0	0	1	1	1	1	0	0	0	1	0	0	2	3
113	1	1	22	0	1	1	1	0	1	0	1	1	1	1	1	1	1	1	1	0	1	0	1	5	10
112	1	2	25	0	1	0	1	0	1	0	0	0	0	0	0	0	0	0	0	0	1	0	1	0	5
111	1	1	20	1	1	1	1	1	1	1	1	1	1	1	1	1	1	1	1	0	1	0	0	8	9
110	1	2	29	0	0	0	0	0	1	1	1	0	0	0	0	0	0	1	1	0	0	0	0	2	3
109	1	1	22	0	0	1	1	0	0	0	0	1	1	1	1	0	0	1	1	0	0	0	0	4	4
108	1	1	19	0	1	0	0	0	0	0	0	0	1	0	0	0	0	0	0	0	0	0	1	0	3
107	1	2	19	0	0	1	1	0	0	0	0	1	1	0	0	1	1	0	0	0	0	0	0	3	3
106	1	1	26	0	1	0	1	0	1	1	1	1	1	0	0	0	0	1	1	0	0	0	0	3	6
105	1	2	20	0	1	0	0	0	1	1	1	0	0	0	0	0	0	0	1	0	1	1	1	2	6
104	1	2	22	0	1	1	1	1	1	1	1	1	1	1	1	1	1	1	1	0	1	1	1	8	10
103	1	1	21	0	0	1	1	0	0	0	1	0	1	1	1	0	1	1	1	0	0	0	1	3	7
102	1	2	18	0	0	1	1	1	1	0	0	0	1	1	1	1	1	1	1	1	1	1	1	7	8
101	1	2	20	0	1	1	1	1	1	1	1	1	1	1	1	1	1	1	1	0	0	0	0	7	8
100	1	1	20	1	1	1	1	0	0	0	0	1	1	1	1	0	0	0	0	0	1	0	0	4	5
99	1	2	21	0	0	1	1	0	1	1	1	0	1	1	1	0	0	0	1	0	1	0	1	3	8
98	1	1	27	0	1	1	1	0	0	0	0	1	1	1	1	1	1	1	1	0	1	1	1	6	8
97	1	2	36	1	1	1	1	1	1	1	1	1	1	1	1	1	1	1	1	1	1	1	1	10	10
96	1	2	26	0	1	1	1	0	0	1	1	0	0	0	0	1	1	0	0	0	0	0	0	3	4
95	1	2	26	0	0	1	1	1	1	0	0	1	1	0	0	0	0	0	1	0	0	0	0	3	4
94	1	2	19	0	0	0	0	0	1	0	0	0	0	0	0	0	0	0	1	0	0	0	1	0	3
93	1	1	19	0	1	1	1	0	1	0	0	1	1	1	1	1	1	1	1	0	1	0	1	5	9
92	1	2	20	0	1	0	0	0	0	1	1	1	1	0	0	0	0	0	0	0	0	0	1	2	4
91	1	2	19	0	0	1	1	0	1	0	0	0	0	0	0	0	1	0	0	0	0	0	1	1	4
90	1	1	21	0	0	1	1	0	1	0	0	1	1	0	0	0	0	0	1	0	0	0	1	2	5
89	1	2	20	0	0	0	0	0	0	0	0	0	0	0	0	0	0	0	0	0	0	0	0	0	0
88	1	1	23	0	0	1	1	0	1	1	1	1	1	1	1	1	1	1	1	0	1	1	1	7	9
87	1	2	21	0	1	1	1	1	1	0	0	0	0	1	1	1	1	0	1	0	0	0	0	4	6
86	1	1	19	1	1	1	1	1	1	1	1	1	1	1	1	1	1	1	1	0	1	0	1	8	10
85	1	1	21	0	1	1	1	0	0	0	0	1	1	0	0	1	1	1	1	0	1	0	1	4	7
84	1	2	20	0	0	0	0	0	1	1	1	1	1	1	1	1	1	1	1	1	1	1	1	7	8
83	1	2	19	0	0	0	0	0	0	0	0	0	0	0	0	1	1	1	1	1	1	0	1	3	4
82	1	2	19	0	1	0	0	0	0	0	0	1	1	0	0	0	0	0	1	0	0	0	1	1	4
81	1	2	22	1	1	1	1	1	1	1	1	1	1	1	1	1	1	1	1	1	1	0	0	9	9
80	1	1	20	0	0	0	0	0	0	0	0	0	1	0	0	0	0	0	1	0	0	0	0	0	2
79	1	2	30	0	1	0	0	0	0	1	1	0	1	0	0	0	0	0	0	0	0	0	1	1	4
78	1	1	20	0	1	0	0	0	0	0	0	0	0	0	0	0	0	0	0	0	0	0	0	0	1
77	1	1	30	0	0	1	1	0	0	1	1	0	0	0	0	1	1	1	1	0	0	0	0	4	4
76	1	1	21	0	0	1	1	0	0	0	0	1	1	0	0	1	1	0	1	0	1	0	0	3	5
75	1	2	25	0	1	1	1	1	1	1	1	1	1	1	1	1	1	0	1	0	1	0	0	6	9
74	1	2	33	0	0	0	0	0	0	0	0	0	0	0	0	0	0	0	0	0	0	0	0	0	0
73	1	1	23	0	0	0	0	0	0	0	0	1	1	0	0	0	0	0	1	0	0	0	0	1	2
72	1	2	24	0	0	0	0	0	0	0	0	1	1	1	1	0	0	0	0	0	1	0	1	2	4
71	1	1	19	0	0	1	1	0	0	0	0	0	0	0	0	1	1	0	1	0	0	0	0	2	3
70	1	2	28	0	0	0	0	0	0	1	1	1	1	0	1	1	1	1	1	0	0	0	0	4	5
69	1	2	24	0	0	0	0	0	0	0	0	0	0	0	0	0	0	0	1	0	0	0	0	0	1
68	1	2	19	0	0	1	1	0	0	0	1	1	1	0	1	1	1	0	0	1	1	0	0	4	6
67	1	2	37	0	0	0	0	0	0	1	1	0	0	1	1	0	0	1	1	0	0	0	1	3	4
66	1	1	28	0	0	1	1	0	0	0	0	0	1	0	1	0	0	0	1	1	1	0	0	2	5
65	1	1	21	0	0	1	1	0	0	0	0	0	1	1	1	0	0	0	0	0	1	0	0	2	4
64	1	1	26	0	1	1	1	0	1	0	0	1	1	1	1	0	0	0	1	0	1	0	0	3	7
63	1	2	21	0	1	0	1	0	0	0	0	0	0	0	0	0	0	0	0	0	0	0	0	0	2
62	1	2	23	0	0	1	1	0	0	1	1	1	1	0	0	0	0	1	1	0	0	0	0	4	4
61	1	2	20	0	0	0	0	0	0	0	0	1	1	1	1	0	0	1	1	0	0	0	1	3	4
60	1	2	28	0	0	0	0	0	0	0	0	0	1	0	0	0	0	0	1	0	0	0	0	0	2
59	1	2	21	0	0	1	1	1	1	0	0	1	1	1	1	0	0	0	0	0	0	0	0	4	4
58	1	2	21	0	0	0	0	0	0	1	1	1	1	0	0	0	0	0	0	0	0	0	0	2	2
57	1	1	20	0	1	1	1	0	1	0	0	0	1	0	0	0	0	1	1	0	1	0	0	2	6
56	1	2	32	0	1	0	0	0	0	0	0	0	1	0	0	0	1	0	0	0	0	0	0	0	3
55	1	1	27	0	0	0	0	0	0	0	0	0	1	0	0	0	1	0	1	0	0	0	0	0	3
54	1	2	20	0	0	0	0	0	1	0	0	0	0	0	1	0	0	0	0	0	1	0	0	0	3
53	1	2	31	0	1	1	1	1	1	1	1	1	1	1	1	0	1	1	1	0	1	0	1	6	10
52	1	1	21	0	0	1	1	0	0	0	1	0	0	0	1	0	0	0	0	0	0	0	0	1	3
51	1	2	27	1	1	1	1	0	1	1	1	1	1	1	1	1	1	1	1	0	0	0	1	7	9
50	1	2	41	0	0	0	0	0	0	0	0	1	1	0	0	1	1	0	0	0	1	0	1	2	4
49	1	2	23	0	0	1	1	0	0	0	0	0	0	0	0	0	0	0	1	0	0	0	0	1	2
48	1	2	28	0	1	1	1	1	1	1	1	1	1	1	1	1	1	1	1	0	1	0	1	7	10
47	1	2	27	1	1	1	1	1	1	1	1	1	1	1	1	1	1	1	1	1	1	1	1	10	10
46	1	2	29	0	1	0	0	0	0	1	1	0	0	0	0	1	1	1	1	0	0	0	0	3	4
45	1	1	20	0	1	1	1	1	1	1	1	1	1	1	1	1	1	0	1	0	0	0	0	6	8
44	1	2	25	0	0	0	0	0	0	0	0	0	0	0	0	0	0	0	0	0	0	0	0	0	0
43	1	2	20	1	1	1	1	1	1	1	1	1	1	1	1	1	1	1	1	1	1	1	1	10	10
42	1	1	28	0	0	1	1	0	1	0	0	0	0	0	0	0	0	0	0	0	0	0	0	1	2
41	1	2	26	0	0	0	0	0	0	0	0	0	0	0	0	0	0	1	1	0	1	0	1	1	3
40	1	2	28	0	0	0	1	0	0	0	0	0	0	1	1	0	0	0	1	0	1	0	0	1	4
39	1	1	21	0	1	1	1	0	0	0	1	1	1	1	1	1	1	1	1	0	1	0	0	5	8
38	1	1	22	0	0	1	1	0	0	0	0	1	1	1	1	1	1	1	1	1	1	1	1	7	7
37	1	2	24	0	1	0	0	0	1	1	1	0	0	1	1	0	1	0	1	0	0	0	1	2	7
36	1	2	21	0	0	1	1	0	0	0	0	0	1	0	0	0	0	0	0	0	0	0	1	1	3
35	1	1	24	0	0	0	0	0	0	0	0	0	0	0	0	0	0	0	1	0	0	0	0	0	1
34	1	2	21	0	0	0	0	0	0	0	0	0	0	1	1	1	1	1	1	0	1	0	1	3	5
33	1	2	27	0	1	0	0	0	0	0	0	0	0	0	0	0	0	0	0	0	0	0	0	0	1
32	1	1	22	0	1	0	0	0	0	0	0	1	1	0	0	0	0	1	1	0	0	0	1	2	4
31	1	1	26	0	1	0	0	0	0	0	0	1	1	0	0	0	0	1	1	0	0	0	0	2	3
30	1	2	26	0	0	0	0	1	1	0	0	0	0	0	0	0	0	0	0	0	0	0	0	1	1
29	1	2	26	0	1	1	1	0	1	1	1	1	1	1	1	0	0	0	0	0	0	0	1	4	7
28	1	2	24	0	1	1	1	0	0	1	1	1	1	1	1	1	1	1	1	0	0	0	1	6	8
27	1	1	20	1	1	1	1	1	1	1	1	1	1	1	1	1	1	0	1	0	1	1	1	8	10
26	1	2	21	1	1	1	1	1	1	1	1	1	1	1	1	1	1	1	1	0	1	1	1	9	10
25	1	2	27	1	1	1	1	1	1	1	1	1	1	1	1	1	1	0	1	1	1	0	1	8	10
24	1	2	25	0	1	0	0	0	0	0	0	0	1	0	0	0	1	0	0	0	0	0	1	0	4
23	1	1	32	0	0	1	1	0	1	0	0	1	1	0	0	0	0	1	1	0	1	0	0	3	5
22	1	2	22	0	0	0	0	0	0	0	0	0	0	1	1	0	0	0	0	0	0	0	0	1	1
21	1	1	22	0	1	1	1	0	1	1	1	0	1	1	1	1	1	0	0	0	0	0	1	4	8
20	1	2	28	0	0	0	0	0	0	0	0	0	0	0	0	0	0	0	0	0	0	0	0	0	0
19	1	1	23	0	0	1	1	0	0	0	0	0	0	1	1	0	0	1	1	0	1	0	0	3	4
18	1	2	23	0	0	1	1	0	1	0	0	1	1	0	0	1	1	1	1	0	0	0	0	4	5
17	1	2	20	0	1	0	0	0	0	0	0	1	1	0	0	0	0	0	1	0	1	0	1	1	5
16	1	1	20	1	1	1	1	1	1	1	1	1	1	1	1	1	1	1	1	1	1	1	1	10	10
15	1	1	21	0	1	0	0	0	1	1	1	1	1	0	1	0	1	0	1	0	0	1	1	3	8
14	1	1	33	0	0	0	0	0	0	0	0	1	1	1	1	0	0	1	1	0	0	0	1	3	4
13	1	2	21	0	1	1	1	0	1	1	1	0	0	0	0	0	0	0	0	0	0	1	1	3	5
12	1	2	21	0	1	0	0	0	0	1	1	0	0	0	0	0	0	0	0	1	1	0	1	2	4
11	1	2	28	0	1	1	1	0	1	0	0	1	1	1	1	1	1	1	1	0	0	0	1	5	8
10	1	2	24	1	1	1	1	0	1	0	0	1	1	1	1	1	1	1	1	0	1	0	1	6	9
9	1	1	26	0	0	1	1	0	0	0	0	0	1	0	0	0	0	0	0	0	1	0	0	1	3
8	1	2	21	1	1	1	1	1	1	1	1	1	1	1	1	1	1	1	1	1	1	1	1	10	10
7	1	2	38	0	0	1	1	0	0	0	0	0	0	0	0	0	1	0	0	0	0	0	0	1	2
6	1	1	23	0	1	1	1	0	1	0	0	0	0	0	0	0	0	0	0	0	0	0	1	1	4
5	1	2	30	0	1	1	1	0	0	1	1	1	1	0	0	0	0	0	1	1	1	0	0	4	6
4	1	1	26	0	0	1	1	0	1	0	0	0	0	0	0	1	1	1	1	0	0	0	0	3	4
3	1	2	23	0	1	1	1	0	1	1	1	1	1	1	1	1	1	1	1	0	1	1	1	7	10
2	1	2	24	0	1	1	1	1	1	1	1	0	0	0	0	0	0	1	1	0	0	0	0	4	5
1	1	2	24	0	0	0	0	0	0	0	0	0	0	0	0	0	1	0	1	0	0	0	0	0	2
